# Supplementary material for: Metastatic breast cancer cells inhibit osteoblast differentiation through the Runx2/CBFβ-dependent expression of the Wnt antagonist, sclerostin
Source: Breast Cancer Res. 2011 Oct 27;13(5):R106. doi: 10.1186/bcr3048 (PMC3262219; doi:10.1186/bcr3048)
Supplement: Additional file 1 — An Excel table with common genes for siRunx2 and siCBFβ with ≥ 2-fold change. [file bcr3048-S1.XLSX]

## Sheet: Sheet1
								Genes with fold change ≥ 2 and qval ≤ 0.05
					siRunx2 vs siNS							siCBFβ vs siNS
				Symbol	Name	RefSeq Transcript ID	Fold Change				Symbol	Name	RefSeq Transcript ID	Fold Change
				SOST	sclerosteosis	NM_025237	-5.79402				IL11	interleukin 11	NM_000641	-14.7969
				LAPTM5	lysosomal protein transmembrane 5	NM_006762	-5.14061				CCNA1	cyclin A1	NM_001111045 /// NM_001111046 /// NM_001111047 /// NM_003914	-6.99418
				CCNA1	cyclin A1	NM_001111045 /// NM_001111046 /// NM_001111047 /// NM_003914	-4.99372				LAPTM5	lysosomal protein transmembrane 5	NM_006762	-5.85867
				IL11	interleukin 11	NM_000641	-3.95046				WT1	Wilms tumor 1	NM_000378 /// NM_024424 /// NM_024425 /// NM_024426	-5.81039
				KIAA1199	KIAA1199	NM_018689	-3.82206				SOST	sclerosteosis	NM_025237	-5.74775
				GPR68	G protein-coupled receptor 68	NM_003485	-3.60597				FAT3	FAT tumor suppressor homolog 3 (Drosophila)	NM_001008781	-5.19333
				CST7	cystatin F (leukocystatin)	NM_003650	-3.57597				KIAA1199	KIAA1199	NM_018689	-4.89149
				FAT3	FAT tumor suppressor homolog 3 (Drosophila)	NM_001008781	-3.53839				EVI2B	ecotropic viral integration site 2B	NM_006495	-4.77101
				PAK6	p21 protein (Cdc42/Rac)-activated kinase 6	NM_001128628 /// NM_001128629 /// NM_020168	-3.24769				FPR1	formyl peptide receptor 1	NM_002029	-4.41636
				RRAD	Ras-related associated with diabetes	NM_001128850 /// NM_004165	-3.22234				NUPL1	nucleoporin like 1	NM_001008564 /// NM_001008565 /// NM_014089	-3.99072
				WT1	Wilms tumor 1	NM_000378 /// NM_024424 /// NM_024425 /// NM_024426	-3.18005				PDE4DIP	phosphodiesterase 4D interacting protein	NM_001002810 /// NM_001002811 /// NM_001002812 /// NM_014644 /// NM_022359	-3.54258
				SORL1	sortilin-related receptor, L(DLR class) A repeats-containing	NM_003105	-3.17391				BCCIP	BRCA2 and CDKN1A interacting protein	NM_016567 /// NM_078468 /// NM_078469	-3.44484
				FPR1	formyl peptide receptor 1	NM_002029	-3.13082				CXCR4	chemokine (C-X-C motif) receptor 4	NM_001008540 /// NM_003467	-3.37899
				C4orf26	chromosome 4 open reading frame 26	NM_178497	-3.10168				S100A2	S100 calcium binding protein A2	NM_005978	-3.33724
				CSF2	colony stimulating factor 2 (granulocyte-macrophage)	NM_000758	-3.02129				LGALS12	lectin, galactoside-binding, soluble, 12	NM_001142535 /// NM_001142536 /// NM_001142537 /// NM_001142538 /// NM_033101	-3.30976
				PLAU	plasminogen activator, urokinase	NM_001145031 /// NM_002658	-3.00295				GPR68	G protein-coupled receptor 68	NM_003485	-3.24971
				CTSS	cathepsin S	NM_004079	-2.89447				PLLP	plasma membrane proteolipid (plasmolipin)	NM_015993	-3.08319
				MAP3K14	mitogen-activated protein kinase kinase kinase 14	NM_003954	-2.83611				PAK6	p21 protein (Cdc42/Rac)-activated kinase 6	NM_001128628 /// NM_001128629 /// NM_020168	-3.01082
				BIRC3	baculoviral IAP repeat-containing 3	NM_001165 /// NM_182962	-2.78714				CYLD	cylindromatosis (turban tumor syndrome)	NM_001042355 /// NM_001042412 /// NM_015247	-2.92826
				SOCS1	suppressor of cytokine signaling 1	NM_003745	-2.77721				MAP3K14	mitogen-activated protein kinase kinase kinase 14	NM_003954	-2.9262
				S100A2	S100 calcium binding protein A2	NM_005978	-2.75081				CST7	cystatin F (leukocystatin)	NM_003650	-2.92228
				PIK3R3	phosphoinositide-3-kinase, regulatory subunit 3 (gamma)	NM_001114172 /// NM_003629	-2.7334				H3F3B	H3 histone, family 3B (H3.3B)	NM_005324	-2.86365
				LPXN	leupaxin	NM_001143995 /// NM_004811	-2.67196				FLVCR1	feline leukemia virus subgroup C cellular receptor 1	NM_014053	-2.84911
				G0S2	G0/G1switch 2	NM_015714	-2.67066				C4orf26	chromosome 4 open reading frame 26	NM_178497	-2.84645
				PSTPIP2	proline-serine-threonine phosphatase interacting protein 2	NM_024430	-2.63766				SKP1	S-phase kinase-associated protein 1	NM_006930 /// NM_170679	-2.77613
				IL23A	interleukin 23, alpha subunit p19	NM_016584	-2.60819				LPXN	leupaxin	NM_001143995 /// NM_004811	-2.76513
				EVI2B	ecotropic viral integration site 2B	NM_006495	-2.59874				BIRC3	baculoviral IAP repeat-containing 3	NM_001165 /// NM_182962	-2.68845
				TMEM170A	transmembrane protein 170A	NM_145254	-2.59445				PSTPIP2	proline-serine-threonine phosphatase interacting protein 2	NM_024430	-2.62621
				EDNRB	endothelin receptor type B	NM_000115 /// NM_001122659 /// NM_003991	-2.58277				PRKCH	protein kinase C, eta	NM_006255	-2.57619
				TNFSF10	tumor necrosis factor (ligand) superfamily, member 10	NM_003810	-2.58149				PFTK2	PFTAIRE protein kinase 2	NM_139158	-2.56589
				PFTK2	PFTAIRE protein kinase 2	NM_139158	-2.58013				CSF2	colony stimulating factor 2 (granulocyte-macrophage)	NM_000758	-2.5525
				TRAF1	TNF receptor-associated factor 1	NM_005658	-2.5529				TMEM170A	transmembrane protein 170A	NM_145254	-2.54661
				SUB1	SUB1 homolog (S. cerevisiae)	NM_006713	-2.53932				G0S2	G0/G1switch 2	NM_015714	-2.51129
				IRF1	interferon regulatory factor 1	NM_002198	-2.53393				PHLDA1	pleckstrin homology-like domain, family A, member 1	NM_007350	-2.48646
				RAB15	RAB15, member RAS onocogene family	NM_198686	-2.5196				MST150	MSTP150	NM_032947	-2.48408
				PLLP	plasma membrane proteolipid (plasmolipin)	NM_015993	-2.5153				CTSS	cathepsin S	NM_004079	-2.41423
				SLCO4A1	solute carrier organic anion transporter family, member 4A1	NM_016354	-2.50567				TNFRSF19	tumor necrosis factor receptor superfamily, member 19	NM_018647 /// NM_148957	-2.40613
				LHX6	LIM homeobox 6	NM_014368 /// NM_199160	-2.50279				SHROOM2	shroom family member 2	NM_001649	-2.40461
				BCCIP	BRCA2 and CDKN1A interacting protein	NM_016567 /// NM_078468 /// NM_078469	-2.48736				PIK3R3	phosphoinositide-3-kinase, regulatory subunit 3 (gamma)	NM_001114172 /// NM_003629	-2.38316
				H3F3B	H3 histone, family 3B (H3.3B)	NM_005324	-2.47099				FHOD3	formin homology 2 domain containing 3	NM_025135	-2.3796
				PTPN22	protein tyrosine phosphatase, non-receptor type 22 (lymphoid)	NM_012411 /// NM_015967	-2.45967				SUB1	SUB1 homolog (S. cerevisiae)	NM_006713	-2.37439
				DAB2IP	DAB2 interacting protein	NM_032552 /// NM_138709	-2.44409				SOCS1	suppressor of cytokine signaling 1	NM_003745	-2.36263
				PHLDA1	pleckstrin homology-like domain, family A, member 1	NM_007350	-2.4325				IL24	interleukin 24	NM_006850 /// NM_181339	-2.36107
				FHOD3	formin homology 2 domain containing 3	NM_025135	-2.40896				CHIC1	cysteine-rich hydrophobic domain 1	NM_001039840	-2.35011
				GLS	glutaminase	NM_014905	-2.39607				DAB2IP	DAB2 interacting protein	NM_032552 /// NM_138709	-2.34962
				PDE4D	phosphodiesterase 4D, cAMP-specific (phosphodiesterase E3 dunce homolog, Drosoph	NM_001104631 /// NM_006203	-2.36849				ZNF792	zinc finger protein 792	NM_175872	-2.33425
				MMD	monocyte to macrophage differentiation-associated	NM_012329	-2.357				PTPN22	protein tyrosine phosphatase, non-receptor type 22 (lymphoid)	NM_012411 /// NM_015967	-2.33245
				SYNJ2	synaptojanin 2	NM_003898	-2.33622				SORL1	sortilin-related receptor, L(DLR class) A repeats-containing	NM_003105	-2.32384
				SKP1	S-phase kinase-associated protein 1	NM_006930 /// NM_170679	-2.30352				C17orf76	chromosome 17 open reading frame 76	NM_001113567 /// NM_207387	-2.3125
				PDE4DIP	phosphodiesterase 4D interacting protein	NM_001002810 /// NM_001002811 /// NM_001002812 /// NM_014644 /// NM_022359	-2.2816				RAB15	RAB15, member RAS onocogene family	NM_198686	-2.31093
				CCDC69	coiled-coil domain containing 69	NM_015621	-2.27318				CLEC2B	C-type lectin domain family 2, member B	NM_005127	-2.28887
				TNFRSF19	tumor necrosis factor receptor superfamily, member 19	NM_018647 /// NM_148957	-2.2688				TNFSF10	tumor necrosis factor (ligand) superfamily, member 10	NM_003810	-2.28287
				CYLD	cylindromatosis (turban tumor syndrome)	NM_001042355 /// NM_001042412 /// NM_015247	-2.25858				C7orf44	chromosome 7 open reading frame 44	NM_018224	-2.2708
				C7orf44	chromosome 7 open reading frame 44	NM_018224	-2.24936				SH2B3	SH2B adaptor protein 3	NM_005475	-2.26991
				SH2B3	SH2B adaptor protein 3	NM_005475	-2.24473				PLAU	plasminogen activator, urokinase	NM_001145031 /// NM_002658	-2.24455
				LCORL	ligand dependent nuclear receptor corepressor-like	NM_153686	-2.23123				C1QTNF2	C1q and tumor necrosis factor related protein 2	NM_031908	-2.23262
				SGK3	serum/glucocorticoid regulated kinase family, member 3	NM_001033578 /// NM_013257 /// NM_170709	-2.22074				EMP1	epithelial membrane protein 1	NM_001423	-2.21413
				ZNF792	zinc finger protein 792	NM_175872	-2.21261				CTSW	cathepsin W	NM_001335	-2.19668
				CTSW	cathepsin W	NM_001335	-2.19992				SLC2A1	solute carrier family 2 (facilitated glucose transporter), member 1	NM_006516	-2.18257
				NUPL1	nucleoporin like 1	NM_001008564 /// NM_001008565 /// NM_014089	-2.19499				EDNRB	endothelin receptor type B	NM_000115 /// NM_001122659 /// NM_003991	-2.17777
				CHIC1	cysteine-rich hydrophobic domain 1	NM_001039840	-2.17131				SPG20	spastic paraplegia 20 (Troyer syndrome)	NM_001142294 /// NM_001142295 /// NM_001142296 /// NM_015087	-2.16997
				IL1RAPL1	interleukin 1 receptor accessory protein-like 1	NM_014271	-2.16859				ETV4	ets variant 4	NM_001079675 /// NM_001986	-2.1617
				C17orf76	chromosome 17 open reading frame 76	NM_001113567 /// NM_207387	-2.16266				LRRN4	leucine rich repeat neuronal 4	NM_152611	-2.13168
				ETV5	ets variant 5	NM_004454	-2.15056				RAB38	RAB38, member RAS oncogene family	NM_022337	-2.1278
				LRRN4	leucine rich repeat neuronal 4	NM_152611	-2.13714				C9orf109 /// C9orf110	chromosome 9 open reading frame 109 /// chromosome 9 open reading frame 110	NR_024366 /// NR_024376	-2.12052
				C9orf109 /// C9orf110	chromosome 9 open reading frame 109 /// chromosome 9 open reading frame 110	NR_024366 /// NR_024376	-2.13325				IL23A	interleukin 23, alpha subunit p19	NM_016584	-2.11989
				CLEC2B	C-type lectin domain family 2, member B	NM_005127	-2.12605				CXorf57	chromosome X open reading frame 57	NM_018015	-2.09971
				TGFBR1	Transforming growth factor, beta receptor 1	NM_001130916 /// NM_004612	-2.12432				ZNF850P	zinc finger protein 850 pseudogene	---	-2.09464
				EMP1	epithelial membrane protein 1	NM_001423	-2.12264				GLS	glutaminase	NM_014905	-2.08998
				MST150	MSTP150	NM_032947	-2.11034				IL1RAPL1	interleukin 1 receptor accessory protein-like 1	NM_014271	-2.07881
				IL1RN	interleukin 1 receptor antagonist	NM_000577 /// NM_173841 /// NM_173842 /// NM_173843	-2.08909				IL1RN	interleukin 1 receptor antagonist	NM_000577 /// NM_173841 /// NM_173842 /// NM_173843	-2.0685
				STYK1	serine/threonine/tyrosine kinase 1	NM_018423	-2.07518				CCDC69	coiled-coil domain containing 69	NM_015621	-2.06838
				ZNF850P	zinc finger protein 850 pseudogene	---	-2.07217				PDE4D	phosphodiesterase 4D, cAMP-specific (phosphodiesterase E3 dunce homolog, Drosoph	NM_001104631 /// NM_006203	-2.06515
				LOC221710	hypothetical protein LOC221710	NM_001135575	-2.06657				SLCO4A1	solute carrier organic anion transporter family, member 4A1	NM_016354	-2.06124
				RAB38	RAB38, member RAS oncogene family	NM_022337	-2.06509				TGFBR1	Transforming growth factor, beta receptor 1	NM_001130916 /// NM_004612	-2.05738
				C1QTNF2	C1q and tumor necrosis factor related protein 2	NM_031908	-2.06324				SGK3	serum/glucocorticoid regulated kinase family, member 3	NM_001033578 /// NM_013257 /// NM_170709	-2.04953
				CXCR4	chemokine (C-X-C motif) receptor 4	NM_001008540 /// NM_003467	-2.06323				LHX6	LIM homeobox 6	NM_014368 /// NM_199160	-2.04362
				MFAP3L	microfibrillar-associated protein 3-like	NM_001009554 /// NM_021647	-2.05545				IRF1	interferon regulatory factor 1	NM_002198	-2.03561
				SHROOM2	shroom family member 2	NM_001649	-2.05276				ETV5	ets variant 5	NM_004454	-2.03193
				ETV4	ets variant 4	NM_001079675 /// NM_001986	-2.04206				MMD	monocyte to macrophage differentiation-associated	NM_012329	-2.03061
				SPG20	spastic paraplegia 20 (Troyer syndrome)	NM_001142294 /// NM_001142295 /// NM_001142296 /// NM_015087	-2.0388				TRAF1	TNF receptor-associated factor 1	NM_005658	-2.02427
				CXorf57	chromosome X open reading frame 57	NM_018015	-2.03683				LCORL	ligand dependent nuclear receptor corepressor-like	NM_153686	-2.01784
				IL24	interleukin 24	NM_006850 /// NM_181339	-2.0339				SYNJ2	synaptojanin 2	NM_003898	-2.01482
				LGALS12	lectin, galactoside-binding, soluble, 12	NM_001142535 /// NM_001142536 /// NM_001142537 /// NM_001142538 /// NM_033101	-2.01585				LOC221710	hypothetical protein LOC221710	NM_001135575	-2.01231
				SLC2A1	solute carrier family 2 (facilitated glucose transporter), member 1	NM_006516	-2.01531				STYK1	serine/threonine/tyrosine kinase 1	NM_018423	-2.00437
				PRKCH	protein kinase C, eta	NM_006255	-2.00431				RRAD	Ras-related associated with diabetes	NM_001128850 /// NM_004165	-2.0002
				FLVCR1	feline leukemia virus subgroup C cellular receptor 1	NM_014053	-1.99805				MFAP3L	microfibrillar-associated protein 3-like	NM_001009554 /// NM_021647	-1.99544
				OR2A20P /// OR2A5 /// OR2A9P	olfactory receptor, family 2, subfamily A, member 20 pseudogene /// olfactory re	NM_012365 /// NR_002157 /// NR_002158	1.99958				FAF2	Fas associated factor family member 2	NM_014613	2.00148
				CEBPD	CCAAT/enhancer binding protein (C/EBP), delta	NM_005195	2.01744				CDC27	cell division cycle 27 homolog (S. cerevisiae)	NM_001114091 /// NM_001256	2.00892
				TUFT1	tuftelin 1	NM_001126337 /// NM_020127	2.04726				STAM	signal transducing adaptor molecule (SH3 domain and ITAM motif) 1	NM_003473	2.01575
				REEP5	receptor accessory protein 5	NM_005669	2.06793				OR2A20P /// OR2A5 /// OR2A9P	olfactory receptor, family 2, subfamily A, member 20 pseudogene /// olfactory re	NM_012365 /// NR_002157 /// NR_002158	2.0236
				ABI3BP	ABI family, member 3 (NESH) binding protein	NM_015429	2.08338				KLRC1 /// KLRC2	killer cell lectin-like receptor subfamily C, member 1 /// killer cell lectin-li	NM_002259 /// NM_002260 /// NM_007328 /// NM_213657 /// NM_213658	2.05001
				ZNF266	zinc finger protein 266	NM_006631 /// NM_198058	2.09706				TCN1	transcobalamin I (vitamin B12 binding protein, R binder family)	NM_001062	2.05989
				RND3	Rho family GTPase 3	NM_005168	2.09918				OGFRL1	opioid growth factor receptor-like 1	NM_024576	2.06116
				TRAK1	trafficking protein, kinesin binding 1	NM_001042646 /// NM_014965	2.11182				MRFAP1	Mof4 family associated protein 1	NM_033296	2.09031
				PRSS23	protease, serine, 23	NM_007173	2.11605				RND3	Rho family GTPase 3	NM_005168	2.09782
				MRFAP1	Mof4 family associated protein 1	NM_033296	2.13125				C1orf110	chromosome 1 open reading frame 110	NM_178550	2.11829
				KLF10	Kruppel-like factor 10	NM_001032282 /// NM_005655	2.14285				DPP8	dipeptidyl-peptidase 8	NM_017743 /// NM_130434 /// NM_197960 /// NM_197961	2.12476
				KIAA0323	KIAA0323	NM_015299	2.14749				BAZ1A	bromodomain adjacent to zinc finger domain, 1A	NM_013448 /// NM_182648	2.13492
				OGFRL1	opioid growth factor receptor-like 1	NM_024576	2.15332				KLF10	Kruppel-like factor 10	NM_001032282 /// NM_005655	2.15038
				DPP8	dipeptidyl-peptidase 8	NM_017743 /// NM_130434 /// NM_197960 /// NM_197961	2.16296				TNFSF9	tumor necrosis factor (ligand) superfamily, member 9	NM_003811	2.15533
				GRB10	growth factor receptor-bound protein 10	NM_001001549 /// NM_001001550 /// NM_001001555 /// NM_005311	2.17024				FLRT2	Fibronectin leucine rich transmembrane protein 2	NM_013231	2.18619
				STAM	signal transducing adaptor molecule (SH3 domain and ITAM motif) 1	NM_003473	2.19088				TMEM167A	transmembrane protein 167A	NM_174909	2.19021
				ELF3	E74-like factor 3 (ets domain transcription factor, epithelial-specific )	NM_001114309 /// NM_004433	2.25111				DIO2	deiodinase, iodothyronine, type II	NM_000793 /// NM_001007023 /// NM_013989	2.20416
				BICD2	bicaudal D homolog 2 (Drosophila)	NM_001003800 /// NM_015250	2.2542				CEBPD	CCAAT/enhancer binding protein (C/EBP), delta	NM_005195	2.21216
				CTSC	cathepsin C	NM_001114173 /// NM_001814 /// NM_148170	2.26748				GUF1	GUF1 GTPase homolog (S. cerevisiae)	NM_021927	2.22478
				CDC27	cell division cycle 27 homolog (S. cerevisiae)	NM_001114091 /// NM_001256	2.2689				GRB10	growth factor receptor-bound protein 10	NM_001001549 /// NM_001001550 /// NM_001001555 /// NM_005311	2.23352
				TNFSF9	tumor necrosis factor (ligand) superfamily, member 9	NM_003811	2.28308				TRAK1	trafficking protein, kinesin binding 1	NM_001042646 /// NM_014965	2.25432
				SGPP1	sphingosine-1-phosphate phosphatase 1	NM_030791	2.28403				CTSC	cathepsin C	NM_001114173 /// NM_001814 /// NM_148170	2.27154
				EDN1	endothelin 1	NM_001955	2.29692				COL1A2	collagen, type I, alpha 2	NM_000089	2.28293
				TOMM20	translocase of outer mitochondrial membrane 20 homolog (yeast)	NM_014765	2.34991				C12orf11	chromosome 12 open reading frame 11	NM_018164	2.28747
				FAF2	Fas associated factor family member 2	NM_014613	2.37595				TOMM20	translocase of outer mitochondrial membrane 20 homolog (yeast)	NM_014765	2.32323
				CPA4	carboxypeptidase A4	NM_001163446 /// NM_016352	2.38497				PPP1R3B	protein phosphatase 1, regulatory (inhibitor) subunit 3B	NM_024607	2.32466
				C12orf11	chromosome 12 open reading frame 11	NM_018164	2.39199				C2orf68	chromosome 2 open reading frame 68	NM_001013649	2.32897
				PODXL	podocalyxin-like	NM_001018111 /// NM_005397	2.40902				INHBA	inhibin, beta A	NM_002192	2.35532
				KLRC1 /// KLRC2	killer cell lectin-like receptor subfamily C, member 1 /// killer cell lectin-li	NM_002259 /// NM_002260 /// NM_007328 /// NM_213657 /// NM_213658	2.42989				ZNF266	zinc finger protein 266	NM_006631 /// NM_198058	2.39345
				CD164	CD164 molecule, sialomucin	NM_001142401 /// NM_001142402 /// NM_001142403 /// NM_001142404 /// NM_006016	2.43104				PHACTR2	phosphatase and actin regulator 2	NM_001100164 /// NM_001100165 /// NM_001100166 /// NM_014721	2.4537
				ZNF91	zinc finger protein 91	NM_003430	2.48279				ZNF91	zinc finger protein 91	NM_003430	2.45481
				C1orf110	chromosome 1 open reading frame 110	NM_178550	2.49221				NOLC1	nucleolar and coiled-body phosphoprotein 1	NM_004741	2.46923
				FBN1	fibrillin 1	NM_000138	2.54101				KIAA0323	KIAA0323	NM_015299	2.47243
				ACSL4	acyl-CoA synthetase long-chain family member 4	NM_004458 /// NM_022977	2.54269				CD164	CD164 molecule, sialomucin	NM_001142401 /// NM_001142402 /// NM_001142403 /// NM_001142404 /// NM_006016	2.50907
				OPN3	opsin 3	NM_014322	2.55939				ZNF415	zinc finger protein 415	NM_001136038 /// NM_001164309 /// NM_018355 /// NR_028343	2.52724
				HHIP	hedgehog interacting protein	NM_022475	2.56896				CSE1L	CSE1 chromosome segregation 1-like (yeast)	NM_001316	2.54758
				LOC399959	hypothetical LOC399959	NR_024430	2.58714				BICD2	bicaudal D homolog 2 (Drosophila)	NM_001003800 /// NM_015250	2.56658
				PHACTR2	phosphatase and actin regulator 2	NM_001100164 /// NM_001100165 /// NM_001100166 /// NM_014721	2.60778				AQP3	aquaporin 3 (Gill blood group)	NM_004925	2.58143
				TMEM167A	transmembrane protein 167A	NM_174909	2.64926				ACSL4	acyl-CoA synthetase long-chain family member 4	NM_004458 /// NM_022977	2.60425
				ZNF415	zinc finger protein 415	NM_001136038 /// NM_001164309 /// NM_018355 /// NR_028343	2.65347				TGFB2	transforming growth factor, beta 2	NM_001135599 /// NM_003238	2.62572
				BAZ1A	bromodomain adjacent to zinc finger domain, 1A	NM_013448 /// NM_182648	2.66056				THBS1	thrombospondin 1	NM_003246	2.63661
				MESDC2	mesoderm development candidate 2	NM_015154	2.67119				GBAS	glioblastoma amplified sequence	NM_001483	2.6387
				C2orf68	chromosome 2 open reading frame 68	NM_001013649	2.68643				REEP5	receptor accessory protein 5	NM_005669	2.65419
				NOLC1	nucleolar and coiled-body phosphoprotein 1	NM_004741	2.73096				CHMP5	chromatin modifying protein 5	NM_016410	2.65567
				MAP2	microtubule-associated protein 2	NM_001039538 /// NM_002374 /// NM_031845 /// NM_031847	2.73106				EDN1	endothelin 1	NM_001955	2.6596
				USP32	ubiquitin specific peptidase 32	NM_032582	2.73835				ZNF702P	zinc finger protein 702 pseudogene	NR_003578	2.68519
				PPP1R3B	protein phosphatase 1, regulatory (inhibitor) subunit 3B	NM_024607	2.75952				PODXL	podocalyxin-like	NM_001018111 /// NM_005397	2.72165
				TMEM45A	transmembrane protein 45A	NM_018004	2.78798				PRSS23	Protease, serine, 23	NM_007173	2.72383
				CSE1L	CSE1 chromosome segregation 1-like (yeast)	NM_001316	2.81486				MESDC2	mesoderm development candidate 2	NM_015154	2.77218
				OBFC2A	oligonucleotide/oligosaccharide-binding fold containing 2A	NM_001031716 /// NR_024415	2.8311				TPM4	tropomyosin 4	NM_001145160 /// NM_003290	2.77243
				GBAS	glioblastoma amplified sequence	NM_001483	2.83196				SGPP1	sphingosine-1-phosphate phosphatase 1	NM_030791	2.79588
				LEPR	leptin receptor	NM_001003679 /// NM_001003680 /// NM_002303	2.85962				CCDC80	coiled-coil domain containing 80	NM_199511 /// NM_199512	2.82972
				TCN1	transcobalamin I (vitamin B12 binding protein, R binder family)	NM_001062	2.86145				HHIP	hedgehog interacting protein	NM_022475	2.84887
				GUF1	GUF1 GTPase homolog (S. cerevisiae)	NM_021927	2.87159				FBN1	fibrillin 1	NM_000138	2.88335
				CCDC80	coiled-coil domain containing 80	NM_199511 /// NM_199512	2.90344				OBFC2A	oligonucleotide/oligosaccharide-binding fold containing 2A	NM_001031716 /// NR_024415	2.89374
				FLRT2	Fibronectin leucine rich transmembrane protein 2	NM_013231	2.92115				LOC399959	hypothetical LOC399959	NR_024430	2.94581
				KITLG	KIT ligand	NM_000899 /// NM_003994	2.93479				SCP2	sterol carrier protein 2	NM_001007098 /// NM_001007099 /// NM_001007100 /// NM_001007250 /// NM_002979	2.95694
				TACSTD2	tumor-associated calcium signal transducer 2	NM_002353	3.09773				TACSTD2	tumor-associated calcium signal transducer 2	NM_002353	2.96862
				AQP3	aquaporin 3 (Gill blood group)	NM_004925	3.10685				KITLG	KIT ligand	NM_000899 /// NM_003994	2.99206
				TPM4	tropomyosin 4	NM_001145160 /// NM_003290	3.19278				COL8A1	collagen, type VIII, alpha 1	NM_001850 /// NM_020351	3.1167
				ZNF702P	zinc finger protein 702 pseudogene	NR_003578	3.26795				TMEM45A	transmembrane protein 45A	NM_018004	3.16571
				CHMP5	chromatin modifying protein 5	NM_016410	3.30324				TUFT1	tuftelin 1	NM_001126337 /// NM_020127	3.19284
				ZNF664	zinc finger protein 664	NM_152437	3.34892				SCRN3	secernin 3	NM_024583	3.27494
				SCRN3	secernin 3	NM_024583	3.52089				USP32	ubiquitin specific peptidase 32	NM_032582	3.27695
				SCP2	sterol carrier protein 2	NM_001007098 /// NM_001007099 /// NM_001007100 /// NM_001007250 /// NM_002979	3.57672				ELF3	E74-like factor 3 (ets domain transcription factor, epithelial-specific )	NM_001114309 /// NM_004433	3.33338
				TGFB2	transforming growth factor, beta 2	NM_001135599 /// NM_003238	3.65024				CPA4	carboxypeptidase A4	NM_001163446 /// NM_016352	3.38055
				NBEAL1	neurobeachin-like 1	NM_001099273 /// NM_001114132 /// NM_198945	3.75676				OPN3	opsin 3	NM_014322	3.38701
				COL1A2	collagen, type I, alpha 2	NM_000089	3.84718				NBEAL1	neurobeachin-like 1	NM_001099273 /// NM_001114132 /// NM_198945	3.44057
				ASPH	aspartate beta-hydroxylase	NM_004318 /// NM_020164 /// NM_032466 /// NM_032467 /// NM_032468	4.29851				MAP2	microtubule-associated protein 2	NM_001039538 /// NM_002374 /// NM_031845 /// NM_031847	3.45884
				THBS1	thrombospondin 1	NM_003246	4.31742				LEPR	leptin receptor	NM_001003679 /// NM_001003680 /// NM_002303	3.58703
				COL8A1	collagen, type VIII, alpha 1	NM_001850 /// NM_020351	4.62493				ZNF664	zinc finger protein 664	NM_152437	3.75959
				INHBA	inhibin, beta A	NM_002192	5.08236				ASPH	aspartate beta-hydroxylase	NM_004318 /// NM_020164 /// NM_032466 /// NM_032467 /// NM_032468	4.22997
				FOLR1	folate receptor 1 (adult)	NM_000802 /// NM_016724 /// NM_016725 /// NM_016729 /// NM_016730 /// NM_016731	5.23946				ABI3BP	ABI family, member 3 (NESH) binding protein	NM_015429	4.86581
				C1QBP	complement component 1, q subcomponent binding protein	NM_001212	9.51473				C1QBP	complement component 1, q subcomponent binding protein	NM_001212	7.01896
				DIO2	deiodinase, iodothyronine, type II	NM_000793 /// NM_001007023 /// NM_013989	9.59102				FOLR1	folate receptor 1 (adult)	NM_000802 /// NM_016724 /// NM_016725 /// NM_016729 /// NM_016730 /// NM_016731	9.69398
